# Supplementary material for: Pre-Diagnosis Dietary Pattern Differences in Australian Children with Inflammatory Bowel Disease: Exposure Across Ethnicities
Source: Nutrients. 2026 Apr 22;18(9):1313. doi: 10.3390/nu18091313 (PMC13165386; doi:10.3390/nu18091313)
Supplement: Supplementary file 1 [file nutrients-18-01313-s001.zip]

Archive with 7 entries (7 files):
- Table S1-Disease severity and phenotype.docx
- Table S2-Pre-Diagnosis Diet.pdf
- Table S3  Pre-diagnosis food frequency.docx
- Table S4 Association between number of different plant foods consumed per week a) Paediatric IBD subtype (t-test) and b) Ethnicity (t-test).docx
- Table S5 Number of different plant foods intake per week based on paediatric IBD subtype and ethnicity.docx
- Table S6 Clinical characteristics.docx
- Table S7 Dietary Acculturation factors..docx
